# Supplementary material for: Exploration of the role of Cuproptosis genes and their related long non-coding RNA in clear cell renal cell carcinoma: a comprehensive bioinformatics study
Source: BMC Cancer. 2022 Nov 6;22:1141. doi: 10.1186/s12885-022-10278-z (PMC9637316; doi:10.1186/s12885-022-10278-z)
Supplement: Supplementary file 3 — Additional file 3: Table S1. Thegene names of the 19 cuproptosis-related genes. [file 12885_2022_10278_MOESM3_ESM.xlsx]

## Sheet: Sheet1
GeneNames
NFE2L2
NLRP3
ATP7B
ATP7A
SLC31A1
FDX1
LIAS
LIPT1
LIPT2
DLD
DLAT
PDHA1
PDHB
MTF1
GLS
CDKN2A
DBT
GCSH
DLST
