# Supplementary material for: Exploration of the role of Cuproptosis genes and their related long non-coding RNA in clear cell renal cell carcinoma: a comprehensive bioinformatics study
Source: BMC Cancer. 2022 Nov 6;22:1141. doi: 10.1186/s12885-022-10278-z (PMC9637316; doi:10.1186/s12885-022-10278-z)
Supplement: Supplementary file 4 — Additional file 4: Table S2. The names of the 8 cuproptosis-related lncRNAsin the model. [file 12885_2022_10278_MOESM4_ESM.xlsx]

## Sheet: Sheet1
LncRNA-Names
LINC02027
LINC01963
SNHG8
CAHM
GNG12-AS1
APCDD1L-DT
BDNF-AS
ZNF32-AS1
