# Supplementary material for: Exploration of the role of Cuproptosis genes and their related long non-coding RNA in clear cell renal cell carcinoma: a comprehensive bioinformatics study
Source: BMC Cancer. 2022 Nov 6;22:1141. doi: 10.1186/s12885-022-10278-z (PMC9637316; doi:10.1186/s12885-022-10278-z)
Supplement: Supplementary file 5 — Additional file 5: Table S3. Theclinical features between the entire set, training set and the testing set inthe risk model. [file 12885_2022_10278_MOESM5_ESM.xlsx]

## Sheet: Sheet1
Covariates	Type	Total	Test	Train	Pvalue
Age	<=65	348(65.66%)	168(63.64%)	180(67.67%)	0.3755
Age	>65	182(34.34%)	96(36.36%)	86(32.33%)
Gender	FEMALE	186(35.09%)	90(34.09%)	96(36.09%)	0.6957
Gender	MALE	344(64.91%)	174(65.91%)	170(63.91%)
Grade	G1	14(2.64%)	6(2.27%)	8(3.01%)	0.6344
Grade	G2	227(42.83%)	109(41.29%)	118(44.36%)
Grade	G3	206(38.87%)	102(38.64%)	104(39.1%)
Grade	G4	75(14.15%)	42(15.91%)	33(12.41%)
Grade	unknow	8(1.51%)	5(1.89%)	3(1.13%)
Stage	Stage I	265(50%)	129(48.86%)	136(51.13%)	0.9302
Stage	Stage II	57(10.75%)	30(11.36%)	27(10.15%)
Stage	Stage III	123(23.21%)	63(23.86%)	60(22.56%)
Stage	Stage IV	82(15.47%)	40(15.15%)	42(15.79%)
Stage	unknow	3(0.57%)	2(0.76%)	1(0.38%)
T	T1	271(51.13%)	133(50.38%)	138(51.88%)	0.8991
T	T2	69(13.02%)	37(14.02%)	32(12.03%)
T	T3	179(33.77%)	88(33.33%)	91(34.21%)
T	T4	11(2.08%)	6(2.27%)	5(1.88%)
M	M0	420(79.25%)	212(80.3%)	208(78.2%)	0.8714
M	M1	78(14.72%)	38(14.39%)	40(15.04%)
M	unknow	32(6.04%)	14(5.3%)	18(6.77%)
N	N0	239(45.09%)	124(46.97%)	115(43.23%)	1
N	N1	16(3.02%)	8(3.03%)	8(3.01%)
N	unknow	275(51.89%)	132(50%)	143(53.76%)
